# Supplementary material for: Brain adiponectin signaling controls peripheral insulin response in Drosophila
Source: Nat Commun. 2021 Sep 24;12:5633. doi: 10.1038/s41467-021-25940-6 (PMC8463608; doi:10.1038/s41467-021-25940-6)
Supplement: Supplementary file 3 — Source Data [file 41467_2021_25940_MOESM3_ESM.xlsx]

## Sheet: Figure 1
Figure 1b							Figure 1c								Figure 1d										Figure 1e-g
wing discs size at 96h (u.a.)							Adult wings size (a.u.)								Adult weight (%)										NFAT (GFP) quantifications (a.u.)
															groups of 5 males					groups of 10 males
	Apn>		Apn>AdipoR-Ri					Apn>		Apn>AdipoR-Ri					Apn>	>AdipoR-Ri	Apn>AdipoR-Ri	>AdipoR-act	Apn>AdipoR-act	lpp>	>hAdipoQ	lpp>hAdipoQ			LSD	ND	HSD	Apn> 0xS	Apn>AdipoR-RNAi 0xS	4xS w/o AdipoQ	4xS w/ hAdipoQ
															100.219	103.259	89.0377	94.418	123.198	102.092	100.418	107.113			90	95.611	225.617	15	112	95.3037	24.9613
Exp1	1	82277	1	59338.5			Exp1	1	232869	1	215873				96.9213	98.8793	85.2248	88.8159	116.249	97.0711	92.0502	107.113			66.299	48.531	251.079	30	63	109.523	34.3772
Exp1	2	115467	2	32928.5			Exp1	2	226059	2	202578				94.4995	96.0453	82.4424	96.4136	116.802	98.7448	97.0711	102.092			39.259	48.158	176.581	14	41	88.2729	39.7438
Exp1	3	169793	3	40025.9			Exp1	3	228382	3	219576				106.196	100.94	77.0321	92.9514	113.941	102.092	95.3975	105.439			48.123	88.719	124.7	12.5	104	51.9238	55.7344
Exp1	4	151876	4	53503.9			Exp1	4	233941	4	209379				99.8068	91.6656	80.5874	92.3022	113.701		100.418	108.787			48.405	100.839	176.05	29	92	54.4675	83.6544
Exp1	5	169821	5	46177.6			Exp1	5	223869	5	208458				97.1789	101.971	80.4844	90.6913	118.509						33.082	122.414	95.74	27	85	68.5702	61.6914
Exp1	6	126105	6	53936.8			Exp1	6	233356	6	220756				105.681	95.8908	84.5034	93.6005	105.814						72.914	60.858	183.193	17	40	56.4908	19.3614
Exp1	7	105414	7	63893.7			Exp1	7	231990	7	214571				99.4976		73.554	96.7502	106.223						82.4	75.432	135.598	16	107	107.342	9.96181
Exp1	8	123218					Exp1	8	234561	8	205919				94.4661		85.4824	84.3439	104.396						44.615	35.482	95.007	16	40	34.666	43.8454
Exp1	9	133059					Exp1	9	231964	9	204071				100.357			96.3414	106.464						52.795	39.642	78.467	31	95	82.5807	23.2324
Exp1	10	76947					Exp1	10	229444	10	213548				99.5633				111.97						41.928	71.057	111.487	31	45	74.0564	82.4639
							Exp1	11	228721	11	221016				109.084				114.206						85.676	35.618	99.591	32	43	108.723	55.8328
Exp2	1	187222	1	74076.6			Exp1	12	232398	12	198377				102.521				109.998						60.656	115.859	83.596		94	90.6188	56.2681
Exp2	2	144152	2	29280.5			Exp1	13	229034	13	218218				99.5633				106.945						35.804	52.102	122.13		50	70.7729	32.8256
Exp2	3	176311	3	97208.2			Exp1	14	230777	14	215928				95.9568										23.027	68.766	106.913		75	65.7764	71.2969
Exp2	4	152995	4	65087.6			Exp1	15	227646						97.6879										22.6	99.232	64.065		50	69.3446	40.7158
Exp2	5	89148.4	5	107303			Exp1	16	224596						103.819											66.147			56	66.4114
Exp2	6	94985.7	6	85756.8			Exp1								95.7885
Exp2	7	87692.5													101.246									n=	16	17	16	12	17	18	20
							Exp2	1	221887	1	206744				99.948									mean	52.9739	72.0275	133.113	22.5417	71	76.1674	45.9979
Exp3	1	113847	1	38402			Exp2	2	237290	2	199104													SEM	5.35208	6.71817	13.5776	2.29744	6.43513	5.22165	5.50765
Exp3	2	108008	2	41663			Exp2	3	234826	3	204380			n=	20	7	9	10	14	4	5	5
Exp3	3	65784	3	31869			Exp2	4	234296	4	203048			mean	100	98.3788	82.0387	92.6628	112.03	100	97.0711	106.109
Exp3	4	127826	4	32082			Exp2	5	223226	5	196639			SEM	0.880006	1.54485	1.57592	1.23095	1.50103	1.44943	1.58775	1.13511
Exp3	5	115812	5	37164			Exp2	6	239889	6	199246
Exp3	6	127297	6	46478			Exp2	7	229477	7	203853
Exp3	7	78946	7	44370			Exp2	8	224652	8	200942
Exp3	8	105543	8	54129			Exp2	9	230836	9	199592
Exp3			9	45147			Exp2	10	227916	10	199551
							Exp2	11	238985	11	199776
Exp4	1	106046	1	47741			Exp2	12	225579	12	201439
Exp4	2	88665.8	2	75573.9			Exp2	13	230605	13	197647
Exp4	3	108544	3	70152.9			Exp2	14	237346	14	203366
Exp4	4	81204.4	4	76583.1			Exp2	15	235166	15	211799
Exp4	5	80382.7	5	34695.9			Exp2	16	229861	16	203164
Exp4	6	81303.7	6	51187.7			Exp2	17	223191	17	204270
Exp4	7	85111.6	7	60306.3			Exp2			18	196590
Exp4	8	133418	8	70362.4			Exp2			19	197809
Exp4	9	109713	9	45055.3			Exp2			20	203804
Exp4	10	120296	10	52406.5
Exp4	11	152005					Exp3	1	228638	1	207734
Exp4	12	131176					Exp3	2	231512	2	208586
Exp4	13	115354					Exp3	3	241320	3	211132
							Exp3	4	225761	4	215424
Exp5	1	122149	1	79966.4			Exp3	5	229776	5	200665
Exp5	2	120952	2	101832			Exp3	6	233143	6	208066
Exp5	3	96910.4	3	101518			Exp3	7	233965	7	213167
Exp5	4	122212	4	81209.9			Exp3	8	226848	8	221989
Exp5	5	100641	5	98165			Exp3	9	227822	9	215787
Exp5	6	97938.9	6	45846.7			Exp3	10	227481	10	211842
Exp5	7	99265.2	7	66449.7			Exp3	11	231967	11	200807
Exp5	8	69979.2	8	50843.1			Exp3	12	223465	12	202397
Exp5	9	85464.5	9	85875.4			Exp3	13	233975	13	216490
Exp5	10	161819	10	53917.5			Exp3	14	230892	14	214131
Exp5	11	143901	11	60080.2			Exp3			15	219315
Exp5	12	137728	12	62909.3			Exp3			16	214195
Exp5	13	121288	13	50768.6			Exp3			17	205154
Exp5	14	100324
							n=	47		51
n=	52		45
							mean		230451		207606
mean		115449		60072.6			SEM		673.222		1041.38
SEM		4020.4		3116.4

## Sheet: Figure 2
									Figure 2b					Figure 2d'
									qRT-PCR LSD vs HSD (F.C.)					NFAT (GFP) quantifications a.u.)
										grp78	sugarbabe			HL 0xS	HL 4xS	HL 4xS GRP78-Ri
									LSD	1	1			64.0852	58.4572	63.8712
										0.953	1.144			81.5042	80.1358	90.1662
										1.006	0.864			51.1944	95.4278	43.3028
										1	1			16.6368	80.4738	33.3214
										0.937	0.972			15.0682	69.0854	48.2236
										1.034	1.023			6.1624	85.013	33.6298
														29.7958	48.637	38.954
									mean	0.988333	1.0005			29.7958	63.0988	46.5762
									SEM	0.0147799	0.0367621			17.4898	93.851	58.4398
														20.098	79.9948	46.9054
									HSD	0.989	1.573			15.3078	57.4126	60.2124
										0.708	3.24			14.9124	73.839	64.343
										0.7	1.666			29.9602	90.141	90.7968
										0.711	6.011			48.4262	65.5924	46.7838
										0.753	6.833			24.5852	67.5776	33.2944
										0.753	6.72			16.9112	65.545	79.5078
														18.0468	96.4408	65.3612
									mean	0.769	4.3405			18.6268	93.5428	45.1206
									SEM	0.045003	1.01141			27.046	80.2298	37.4808
														28.7684	146.281	30.3982
														33.7958	153.653	61.2222
														40.3528	132.653	39.7096
														33.6266	148.247	45.4424
															121.861	46.8682
															165.546	70.8968
															160.414	88.1258
															104.255	65.4264
															88.2152
															141.237
															65.8008
															85.6414
															90.6418
															73.8358
															127.594
															72.3238
													n=	28	37	29
													mean	29.6607	94.9342	54.6067
													SEM	3.53844	5.35517	3.33126

## Sheet: Figure 3
	Figure 3b-c								Figure 3d					Figure 3e					Figure 3f
	qRT-PCR at different time points (h AEL; F.C.)								wing discs size at 96h ( a.u.)					Adult weight (%)					met, gce rescue: Female survival (%)
	Apn>			Apn>AdipoR-Ri					control w/o JHa	control w/ JHa				control	control w/ JHa				met,gce/+;;Apn>	FM7/+;;Apn>	FM7/+;;Apn>AdipoR-Ri	met,gce/+;;Apn>AdipoR-Ri
jhi-26								Exp1	136694	89278				99.6089	91.5164			Exp1	76.2887	68.0412	53.125	78.125
	Exp1	Exp2	Exp3	Exp1	Exp2	Exp3		Exp1	107716	57549				101.673	97.4908			Exp2	62.1429	60.7143	34.1772	53.1646
68	1	1	1.22	1.51107	1.21	n.a.		Exp1	136222	35884				97.8438	94.5036			Exp3	96.6667	110	44	56
80	1.11957	0.94	1.09	1.5305	1.2	n.a.		Exp1	105582	31439				98.3054	93.4173			Exp4	104.029	52.7473	43.2432	64.8649
96	0.182765	0.390644	0.23	1.50988	0.90639	2.05542		Exp1	101383	45913				99.9891	99.9348
110	0.125518	0.11	0.05	0.426692	0.81	0.718721		Exp1	71794	37462				101.836	92.8742			mean	84.7819	72.8757	43.6364	63.0386
								Exp1		52624				100.749	90.4301			SEM	9.55847	12.7627	3.87079	5.61229
kr-h1															91.2448
68	0.839478	1.16263	0.997888	0.95848	1.20892	1.00695		Exp2	113901	23559
80	1.09693	1.22484	1	1.70563	1.53631	0.976351		Exp2	132188	18692			n=	7	8				Figure 3g
96	2.96114	4.57081	1.09935	2.53465	4.28201	4.24939		Exp2	128339	16450			mean	100.001	93.9265				met, gce rescue: Adult weight (%), groups of 15 females
110	3.15444	n.a.	2.34498	5.17279	5.71113	n.a.		Exp2	91942	29330			SEM	0.585619	1.16288
								Exp2	93847	28790									FM7/+;;Apn>AdipoR-Ri	met,gce/+;;Apn>AdipoR-Ri
	n.a. are bad biological replicates removed from the exp. during analysis							Exp2	70765	29427									103.927	107.553
								Exp2		30695									101.511	106.344
																			103.323	111.178
								Exp3	86610	36205
								Exp3	163465	33974								n=	3	3
								Exp3	169747	28148								mean	102.92	108.359
								Exp3	162573	37576								SEM	0.72619	1.4524
								Exp3	172374	76440
								Exp3	134660	30154
								Exp3	125046	40816
								Exp3	144121	35905
								Exp3	159345
								n=	22	21
								mean	124205	38468.6
								SEM	6700.55	3789.18

## Sheet: Figure 4
	Figure 4a'						Figure 4b						Figure 4c-e
	GFP quantification in tGPH fat bodies (a.u.)						GFP quantification in tGPH fat bodies (a.u.)						Circulating Dilp2 levels measurements per 1ul of hemolymph from 10 L3 larvae
	Apn>		Apn>AdipoR-Ri				control		control pretreated w/Jha
	wo/ human insulin	w/ human insulin	wo/ human insulin	w/ human insulin			wo/ human insulin	w/ human insulin	wo/ human insulin	w/ human insulin				elav>;gd2HF/+	elav>;gd2HF/AdipoR-Ri	elav>;gd2HF/AdipoR-act			gd2HF;Apn>/+	gd2HF;Apn>/AdipoR-Ri			gd2HF;Apn>/+	gd2HF;Apn>/AdipoR-act			gd2HF;Apn>/+	gd2HF;Apn>/AdipoR-TRIP			lpp>;gd2HF/+	lpp>;gd2HF/hAdipoQ			gd2HF-wo/JHa	gd2HF-w/JHa
	108	131	75	94			28	45	36	34			Exp1	109.688	150.193	15.6346		Exp1	65.3253	118.909		Exp1	107.213	55.1913		Exp1	105.315	93.1316		Exp1	130.564	41.5335		Exp1	76.5031	124.313
	140	133	75	77			49	53	32	31			Exp1	90.9817	161.943	18.0911		Exp1	51.4333	135.116		Exp1	103.716	45.6831		Exp1	96.7294	152.821		Exp1	60.9159	50.2662		Exp1	104.152	137.417
	85	96	150	94			44	67	34	32			Exp1	99.3301	182.041	15.0205		Exp1	70.2867	108.324		Exp1	89.071	99.3443		Exp1	58.4628	99.0188		Exp1	101.597	35.5698		Exp1	114.953	139.002
	101	106	57	106			42	52	36	22			Exp1	57.3951		18.6029		Exp1	51.4333	105.347		Exp1				Exp1	112.183	136.141		Exp1	124.175	37.9127		Exp1	77.7991	135.401
	88	82	115	115			35	56	24	40			Exp1	122.185						137.1						Exp1	97.3017	151.922		Exp1	61.7678	44.0895		Exp1	87.8795	182.347
	97	113	85	90			38	57	38	35			Exp1	77.5589						97.0783						Exp1	84.8733	97.6288		Exp1	120.98	36.4217		Exp1	138.714	176.875
	76	190	91	82			44	72	37	29			Exp1	142.861												Exp1	129.436	88.6345		Exp1
	62	177	104	90			38	64	23	30								Exp2	126.157	149.069		Exp2	94.3038	69.7086		Exp1	89.2886	98.2829						Exp2	38.6119	108.993
	60	126	149	65			49	53	27	21			Exp2	106.017	129.253	12.5402		Exp2	91.79	191.456		Exp2	114.995	54.2178		Exp1	80.4579	114.146		Exp2	104.296	50.8762		Exp2	52.6882	97.654
	119	182	165	90			51	56	19	19			Exp2	93.9834	141.494	12.6504		Exp2	89.4988	131.313		Exp2	97.0302					82.7473		Exp2	72.753	45.7886		Exp2	53.0792	94.9169
	101	123	116	92			56	61	30	26			Exp2	93.2384		36.904		Exp2	126.73	142.768		Exp2	93.6709							Exp2	122.612	57.9989		Exp2	49.1691	98.045
	97	175	120	61			49	69	25	21			Exp2	106.688		35.4708		Exp2	90.0716	190.31						Exp2	98.4114	115.05		Exp2	103.279	49.5195		Exp2	66.7644	93.7439
	90	221	165	109			46	83	32	25			Exp2	109.775		34.9196		Exp2	75.7518	123.294						Exp2	101.38	118.52		Exp2	75.636	49.0107		Exp2	46.4321	106.647
	103	174	73	78			54	77	33	22			Exp2	115.067		36.7938										Exp2	105.727	123.579		Exp2	121.424	59.0164
	88	193	88	75			51	38	31	33			Exp2	90.0413				Exp3	77.2653	139.218		Exp3	114.995	70.2532		Exp2	94.5234	112.793		n=	12	12		Exp3	66.9318	250.272
	50	131	54	104			27	59	46	25			Exp2	85.1906				Exp3	131.772	159.728		Exp3	97.0302	86.2707		Exp2		124.038		mean	92.3077	42.9234		Exp3	150.314	409.502
	50	182	79	80			26	66	26	27			n=	15	5	10		Exp3	117.443	124.186		Exp3	93.6709	60.1753		Exp2		121.405		SEM	7.42951	2.24183		Exp3	79.4893	286.438
	63	250	51	87			32	54	38	29			mean	94.6875	152.985	23.6628		Exp3	77.6867	100.445		Exp3	94.3038	48.0526		Exp2		165.217						Exp3	85.5169	273.378
	40	236	70	150			25	49	37	21			SEM	5.17667	9.02087	3.42324		Exp3	109.436	166.612		n=	11	9		Exp2								Exp3	139.766	385.894
	62	219	100	98			26	62	34	34								Exp3	86.3966	117.303		mean	91.6667	58.8897		n=	13	17						Exp3	77.9824	327.124
	85	178	70	77			24	37	36	38												SEM	2.69281	5.98163		mean	89.5778	110.837						n=	18	18
	76	151	75	162			25	61	32	40								Exp4	107.213	135.956						SEM	4.68015	5.73059						mean	83.7081	190.442
	98	181	117	138				51		30								Exp4	103.716	126.339														SEM	7.92977	24.7161
	55	186	93	136				60		39								Exp4	89.071	113.552
	59	200	82	84				52		54								n=	19	19
	90	174	99	110				45		32								mean	91.4989	133.973
	104	158	62	160				38		37								SEM	5.53573	6.00752
	91	179	121	88				56		29
	170	240	121	63				59		45
	154	181	33	59				47		18
	121	214	62	112				39		42
	137	200	42	77				58		31
	93	163	72	83				49		24
	135	170	60	54				47		36
	197	190	102	61				69		21
	124	169	65	56				60		23
		115	105	50				68
		99	70	52				69
		91	82	99				62
		160	83	102				45
		130	77	111				34
		195	73	80				53
		195	87	93				50
		215	138	95				48
n=	36	44	44	44		n=	23	47	23	37
mean	96.3611	167.591	90.2955	91.7955		mean	39.0455	55.6818	32.0909	30.4167
SEM	5.82934	6.31547	4.71565	4.10069		SEM	2.27369	1.59284	1.29005	1.33984
Figure 4f									Figure 4g
Glucose clearance									qRT-PCR InR
	after starvation	after sugar	+ 10 min Starvation	+20 min starvation	+30 min starvation	+120 min Starvation			Apn>		Apn>AdipoR-Ri
									84h AEL	96h AEL	84h AEL	96h AEL
Apn>	100	108.022	n.a.	n.a.	107.557	132.324			1	1.889	0.677	0.713
Apn>AdipoR-Ri	95.2334	131.508	n.a.	n.a.	115.463	142.989			1	1.283	0.603	0.695
Exp2								mean	1	1.586	0.64	0.704
Apn>	100	111.852	145.922	n.a.	109.512	93		SEM	0	0.303	0.037	0.009
Apn>AdipoR-Ri	135.553	202.509	182.363	n.a.	111.585	92
Exp3
Apn>	100	120	115	115	n.a.	n.a.		Figure 4h, i
Apn>AdipoR-Ri	115	167	165	120	n.a.	n.a.		Circulating Dilp2 levels measurements per 1ul of hemolymph from 10 L3 larvae
Exp4									lpp>;gd2HF/+	lpp>;gd2HF/grp78-Ri			lpp>;gd2HF/+	lpp>;gd2HF/grp78
Apn>	100	113	133	132	n.a.	n.a.
Apn>AdipoR-Ri	110	346	165	155	n.a.	n.a.		Exp1	60.0959	95.0643		Exp1	60.7143	139.286
								Exp1	96.2108	65.0641		Exp1	82.1429	571.429
Apn> mean	100	113.219	131.307	123.5	108.535	112.662		Exp1	116.084	73.4718		Exp1	132.143	46.4286
SEM	0	2.49838	8.96654	8.5	0.977116	19.6619		Exp1	66.0195	127.74		Exp1	185.714
								Exp1	107.485	112.453
Apn>AdipoR-Ri mean	113.947	211.754	170.788	137.5	113.524	117.495		Exp1	154.109	46.1468		Exp2	100	160.606
SEM	8.33522	47.0371	5.78756	17.5	1.93893	25.4947						Exp2	84.8485	418.182
								Exp2	85.1074	67.7734		Exp2	112.121	75.7576
	n.a. are points not measured in the exp.							Exp2	101.221	95.8496
								Exp2	136.865	76.3184		Exp3	112.069	287.069
								Exp2	57.2754			Exp3	47.4138	448.276
								Exp2	95.3613			Exp3	151.724	656.034
								Exp2	81.4453			Exp3	150.862
												n=	11	9
								Exp3	111.769	76.3599		mean	101.646	280.307
								Exp3	114.745	75.0257		SEM	12.609	74.0886
								Exp3	103.455	78.7205
								Exp3	103.969	68.1492
								Exp3	67.5334
								Exp3	98.5289
								Exp4	69.644	64.5222
								Exp4	131.98	33.4166
								Exp4	65.2717	35.9151
								Exp4	105.247	36.2898
								Exp4	131.231	42.6608
								Exp4	96.6271	59.2754
								n=	24	19
								mean	94.2912	66.5108
								SEM	5.26571	5.86319

## Sheet: Figure S1
	Figure S1c'					Figure S1f																			Figure S1g							Figure S1h					Figure S1i				Figure S1k					Figure S1l
	anti-AdipoR quantification					Animal growth rate (a.u.)																			Adult wings size (a.u.)							Adult weight (%), groups of 10 males					Adult weight (%), groups of 10 males				Adult weight (%), groups of 5 males					Adult weight (%), groups of 15 males
	Apn>	Apn>AdipoR-Ri				Apn> 72h	>AdipoR-TRIP 72h	>AdipoR-Ri 72h	Apn>AdipoR-TRIP 72h	Apn>AdipoR-Ri 72h		Apn> 96h	>AdipoR-TRIP 96h	>AdipoR-Ri 96h	Apn>AdipoR-TRIP 96h	Apn>AdipoR-Ri 96h		Apn> 120h	>AdipoR-TRIP 120h	>AdipoR-Ri 120h	Apn>AdipoR-TRIP 120h	Apn>AdipoR-Ri 120h					Apn>		Apn>AdipoR-TRIP			Apn>	>AdipoR-Ri-TRIP	Apn>AdipoR-Ri-TRIP			dilp2>	dilp2>AdipoR-Ri			Apn>	>hAdipoQ	Apn>hAdipoQ			>AdipoR-Ri	lpp>	MHC>	lpp>AdipoR-RI
	42.079	24.7618				3374694	3530268	2632755	2903313	2693425		11682760	14873010	15206530	9629312	7787036		22636640	13854400	19594660	19862750	18547520
	35.3672	23.019				5371557	3680153	5302653	3730347	5968385		22528880	11481530	14145010	15968010	4447637		29894530	15809730	16748770	20053010	17525410			Exp1	1	232869	1	203898			120.69	95.0431	92.0259			95.9126	95.6505			98.6525	104.805	113.026			93.7238	102.092	103.226	107.113
	51.9938	17.1094				6393085	4667019	3586320	4337318	6725663		20100410	20970570	22466360	16620470	8916542		21235160	20985690	17251200	19883010	20815450			Exp1	2	226059	2	208797			101.078	92.0259	107.112			102.334	99.0185			99.4147	105.186	118.906			98.7448	97.0711	100	107.113
	56.4542	15.8092				2279297	5319819	5546767	2085177	4054730		16553940	12072760	23954610	15469880	9829928		18232330	21946450	26108640	23140860	20119970			Exp1	3	228382	3	203879			92.0259	105.603	85.9914			98.7218	101.982			97.727	106.438	115.095			98.7448	98.7448	95.1613
	64.3062	13.8054				6718778	4632743	5825453	4663557	4926142		21373540	22828190	16485700	10455370	9589089		21573190	13076080	24101970	22585970	17203550			Exp1	4	233941	4	197803			107.112		78.4483			101.799	103.734			98.0536	106.275	116.129			97.0711	102.092	98.3871
	63.3472	6.4316				5283715	4439412	3545278	3689481	4384230		19888070	21650880	16075170	17489710	15861510		26698000	26050460	21343900	18877120	19586540			Exp1	5	223869	5	209668			90.5173		92.0259			102.601	100.5			97.727	103.389	115.585					101.613
	55.8768	11.342				4007850	4913335	2414980	3375264	2226152		24390350	18565750	16581440	13655920	16459860		23031640	16596050	18457660	26805500	21177230			Exp1	6	233356	6	202370			87.5		87.5			94.5749	100.5			103.335	108.67	110.848					96.7742
	70.0726	6.215				4974415	4379448	2900547	2774336	2992248		18041860	18712360	16922470	5020611	16171020		16717150	13121690	21390790	18693050	20448740			Exp1	7	231990	7	205883			101.078		85.9914			100.728	98.6143			98.5981	106.819	118.633					104.839
	26.2194	26.2436				4211018	5969559	4281774	4710701	2635252		19418200	21200650	16058110	15740330	18700930		17296720	15343400	15488730	19061870	27243750			Exp1	8	234561	8	198660					81.4655			102.601				102.79	105.948	114.278
	18.4326	29.9774				3500733	4108639	6013675	4093562	2270865		18583290	18826620	19746890	17026450	22586700		21461990	20284990	21553880	19928980	21817070			Exp1	9	231964	9	208131					79.9569			100.728				99.197	102.518	115.421		n=	4	4	7	2
	17.3726	16.0154				5378706	7104346	3579691	3004525	3166998		18683090	23579680	12692760	8899228	16147800		19275750	15307160	17321030	21958470	19143920			Exp1	10	229444	10	202888					83.7285							103.062	106.384	114.387		mean	97.0711	100	100	107.113
	49.9012	13.1764				4458927	5164221	3267913	4023686	2921060		18666670	17813780	16911580	11500560	7531027		19899710	33298250	17086970	30284330	25282790			Exp1	11	228721	11	209790							n=	9	7			102.736	103.28	113.243		SEM	1.18344	1.25524	1.31693	0
	43.3404	12.1752				6119528	5459394	7003342	1879169	3066241		17135490	18670110	15638560	4150494	18245230		17280230	29784450	24312610	34296630	18540970			Exp1	12	232398	12	206407		n=	7	3	10		mean	100	100			99.2514		111.991
	49.3952	15.026				7372073	5451802	4014978	3678005	3968517		14906430	25243780	11324580	14420440	13582660		20828590	24491220	22485780	20858650	23274720			Exp1	13	229034	13	208047		mean	100	97.5575	87.4246		SEM	1.31447	0.977993			104.914		109.215
	46.0636	15.7958				5953296	4529434	8260122	3416839	5957972		22251360	16542050	19077360	15851600	6696397		15134140	22532620	26861450	22918080	26853320			Exp1	14	230777	14	196309		SEM	4.33899	4.11621	2.62375							101.919		117.381
	37.1896	13.109				6916057	7083718	5453148	5017233	2770046		10504020	23888610	12908670	6611578	17558000		21480790	25116860	20908140	20062300	22269000			Exp1	15	227646	15	195727												99.9592		112.862			Figure S1m
	47.3402	12.8366				5048393	2983173	3371623	4314633	2468010		15521380	11476090	13450650	9933164	14819010		23166290	17392890	17223280	19831380	21925430			Exp1	16	224596	16	211467												97.5636		110.303			Animal growth rate (a.u.)
	42.0206	10.1058				6775967	5316586	3669272	2407487	2701609		18450670	16233900	16858680	14492800	20888100		15594630	24414180	16376300	27203940	24423620			Exp1			17	203242												96.0936		117.327
	30.666	9.242				6464386	6706887	4975716	3948120	6453597		17695500	16352980	12341940	4177570	13688660		28050130	20936590	23150220	27351210	24501810																			97.8903					control w 72h	AdipoR M 72h	control w 96h	AdipoR M 96h
	20.024					2680663	4265078	5294069	3886774	3132695		13056360	22024380	11549650	11821160	13683180		20799840	20832410	17417270	32780330	25276060																			101.429
	23.338					6413819	3898942	3799480	4192567	5100330		21422850	21340740	12848920	18766230	21717890		22894650	14405030	14940420	22091760	17560730			Exp2	1	221887	1	210585												99.6869					57.8788	22.4515	78.4135	50.7479
	39.9208					2478512	5200228		3026986	3889125		13478870	24174100	12859980	14340750	16865170		31850650	20240910	16632430	21585390	18534760			Exp2	2	237290	2	195535																	51.5473	46.2882	64.5292	20.3095
	29.6758					4350979	3627695		3896582	2732963		8888965	14333410	13458810	16095280	16388290		23671950	15624670	20829230	20447850	21953620			Exp2	3	234826	3	198031											n=	23	14	20			53.2643	41.2697	88.7366	31.03
	45.4618						5423958		3110080	5217037		16148080	14532340	14585300	13938600	16999810		15299700	23009320	21371610	25643430	17483750			Exp2	4	234296	4	202187											mean	100	105.428	114.39			63.6493	24.5497	98.0944	48.1195
							5660517		4279923	5714043		14656850	16727230		13849220	17420420		26488660	28927800	20756210	32909040	20454110			Exp2	5	223226	5	203975											SEM	0.503615	0.485891	0.635627			76.5855	36.9256	70.0453	35.5846
n=	24	19					5698208		3723700	5665570		14652180	22730580		20023820	19803030		28322870	13664660	20322030	20549520	17103510			Exp2	6	239889	6	208806																	72.1443	39.4785	69.5666	40.0083
mean	41.9108	15.3788					5494351		4306635			13153360	17062520		17931660			21004550	21875660	20719180	22421750	23107240			Exp2	7	229477	7	206020																	59.3885	27.2581	85.6091	30.7066
SEM	3.01338	1.48723					5730531		5730531			17437910	21848080		15022990			16918140	20569620	16301510	24477710	27943150			Exp2	8	224652	8	210354																	41.4768	34.4467	72.5352	35.2511
												14195210	17660080		10121630			18061950	19193530	16642800	19954450	19555080			Exp2	9	230836	9	211261																	51.9494	26.6502	90.2698
					n=	23	27	21	35	27		14124230	16123070		6443545			21680980	20643780	15907610	26060810	21619020			Exp2	10	227916	10	201701																	59.5473	35.5414	75.6928
					mean	5.06637e+06	5.0157e+06	4.51141e+06	3.72166e+06	3.99242e+06		14259880	17898380		18430060			18563950	21740840	22113030	25053150	21458530			Exp2	11	238985	11	211483																	50.7467	31.0132
					SEM	315182	198613	328040	147208	271378		21679330	17158330		9608726			27147720	12802560	28021980	25311330	21750910			Exp2	12	225579	12	212842																	46.5473	30.7754
												22410850	13223920		14335620			16558900	20641520	18664830	31394610	23746440			Exp2	13	230605	13	209464																	53.6543	25.5281
												8970384	13466700		17780400			24097640	20842450	25122950	28834330	19985020			Exp2	14	237346	14	210529																	65.402	40.2754
												14420160	25610730		23093150			21331540	27139990	20200580	23329020	24292520			Exp2	15	235166	15	203461																	59.6656	34.3022
												26093940						25834380	17395100	22100190	19791230	18593110			Exp2	16	229861	16	208407																	61.1305
												14591280						22092520	22856040	15840290	24953300	18304320			Exp2	17	223191	17	202849																	64.5436
												18394840						19756310	18782660	16281570	24688580	35907460			Exp2
												15129750						25556220	20055430	17620490	21778500	34262350			Exp2
												21648800						18462220	20910670	22187330	26362470	30697240			Exp2
												23568520						14614170	13555620		22180920	31130400																							n=	17	15	10	8
												12363660						16931410	23313650		20863260	28817600																							mean	58.1836	33.1169	79.3493	36.4697
												23781300						17977130	11689500		21410730	18284690			Exp3	1	228638	1	213220																SEM	2.15885	1.80741	3.43271	3.48038
												11006000						18378700	20767160		23525490	22278590			Exp3	2	231512	2	210141
												29356000						20493620	22189950		22115020	18383370			Exp3	3	241320	3	209228
												32558630						21939460	23551390		20120280	16794140			Exp3	4	225761	4	194034
												16532320						18412360			33375740	20477280			Exp3	5	229776	5	210817
												18172470						23223360			23951420	24224460			Exp3	6	233143	6	219066																Figure S1n
												17657230						18179410			21637610	25078800			Exp3	7	233965	7	213947																qRT-PCR AdipoR (F.C.)
												16575270						27499320			19325890	18072720			Exp3	8	226848	8	213275
												20725720						20521980			23513040	25115630			Exp3	9	227822	9	216968																	control	AdipoR M
												10652360						16125440			14787980	23730450			Exp3	10	227481	10	215748
												17942080						21407920			22809270	23715810			Exp3	11	231967	11	217450																mean Exp1	0.63306	0.220143
												13042540						21491110			23103670	19240890			Exp3	12	223465	12	217034																mean Exp2	0.71612	0.190725
												13926960						17638680			21610700	20492340			Exp3	13	233975	13	206511																mean Exp3	0.919833	0.24784
																		21478840			22570500	18449730			Exp3	14	230892	14	216311																mean Exp4	0.911647	0.295825
											n=	55	35	24	35	27		16958560			17863240	23168700			Exp3			15	213476
											mean	1.751e+07	1.84828e+07	1.55896e+07	1.33919e+07	1.47071e+07		18089550			21808880	21468380			Exp3			16	218203																SEM Exp1	0.211853	0.0720319
											SEM	650207	674890	662187	783443	939992		17425630			19736430	24623030			Exp3			17	208643																SEM Exp2	0.163898	0.0489787
																		17134680			19462040	24162790																							SEM Exp3	0.0462847	0.0158332
																		21939490			18606180	17497650																							SEM Exp4	0.0510108	0.0243118
																		20641680			22570380	26283690			n=		47		51
																		17333130			22947090	22249940			mean		230451		207736
																		21091150			21172350	21670850			SEM		673.222		889.443
																		23828360			19538960	17641280
																		22428040			19765230	23824300
																		21108660			16942340	18905390
																		16646280			20516800
																		25628530			22380160
																		19598520			21656740
																		15660710			25623350
																		19878440			19321660
																		23295400			17289950
																		17183030			22181290
																		19878440			19136890
																		23295400			23720660
																		17183030			23260530
																		21943670			18440340
																		19929720			23365510
																		24140840			18404810
																		21209090			20802210
																		15837520			21273200
																					17837350
																					20699810
																					23996610
																					19061900
																					23565110
																					19581690
																					20204480
																					26067880
																					22020800
																					24230890
																					22773250
																					21694250
																					16769530
																					28177680
																					20557530
																					20590360
																					24042500
																	n=	82	46	40	99	67
																	mean	2.07498e+07	2.01645e+07	19943988	2.24307e+07	2.21802e+07
																	SEM	404686	711313	538423	369672	496447
[truncated: 2 more columns]

## Sheet: Figure S2
											Figure S2f
											qRT-PCR revealing the ration of Xbp1s/Xbp1t in whole larvae in LSD vs HSD or treated w/ DTT (F.C.)
												LSD	HSD	control	DTT treated
											mean Exp1	1.28719	1.11014	1.01327	1.64405
											mean Exp2	0.978511	1.119	0.900973	1.5114
											mean Exp3	0.973991	1.05466
											mean	1.0799	1.0946	0.957122	1.57772
											SEM	0.103653	0.0201313	0.0458456	0.054155
											Figure S2f'
											qRT-PCR sugarbabe in LSD vs HSD (F.C.)
												LSD	HSD
											mean Exp1	1.152	2.305
											mean Exp2	1.037	3.143
											mean Exp3	1.092	2.82
											mean	1.09367	2.756
											SEM	0.0332081	0.244017

## Sheet: Figure S3
	Figure S3a							Figure S3d					Figure S3e					Figure S3f
	qRT-PCR Akh on larval brains (F.C.)							qRT-PCR E78 at different time points (h AEL; F.C.)					Pupariation time (%)					20E levels in hemolymph (mg/ml HL)
		Apn>	>AdipoR-Ri	Apn>AdipoR-Ri				Apn>		Apn>AdipoR-Ri			hrs AEL	Apn>	>AdipoR-RNAi	Apn>AdipoR-RNAi			Apn>		Apn>AdipoR-Ri
																			100h AEL	112h AEL	100h AEL	112h AEL
	Exp1	1.21915	1.15555	1.20047				mean	SEM	mean	SEM		83	0	0	0
	Exp1	1	1.17529	1.59889			68	1	0.08	0.94	0.04		88	4.55569	0	0		mean Exp1	6.368	0	1.2736	3.2168
	Exp1	1.40333	1.01417	1.10962			80	0.15	0.02	0.82	0.02		92	14.868	1.48148	0.208334		mean Exp2	8.3292	0	1.66584	6.1298
	Exp1			0.842866			96	10.19	0.1	1.84	0.09		96	28.1101	14.7366	2.55633		mean Exp3	5.2666	0	1.05332	6.1218
							110			13.29	0.79		99	39.5673	37.1155	5.70249		mean Exp4	8.44	0	1.688	6.0588
	Exp2	1.24115	n.a.	1.18938				Figure S3d					102	52.9409	56.9003	12.7927
	Exp2	0.846927	n.a.	1.61108				qRT-PCR E78 (at 96h AEL; F.C.)					106	63.5009	68.6284	25.085		mean	7.10095	0	1.42019	5.3818
	Exp2	1	n.a.	1.28319									109	73.8562	75.0126	29.8468		SEM	0.774796	0	0.154959	0.721841
								Apn>	Apn>AdipoR-Ri				112	80.3362	80	52.5011
							mean Exp1	10.19	1.84				116	86.4747	87.4403	58.6432		Figure S3g
	mean	1.11843	1.115	1.26221			mean Exp2	13.115	4.711				119	90.1935	94.5775	66.3087		Total 20E levels (pg/animal)
	SEM	0.0832945	0.0507382	0.102789			mean Exp3	13.8885	4.561				123	94.6057	95.5177	70.9407
													126	96.7049	100	78.7457				Apn>			Apn>AdipoR-Ri
							mean	13.5018	3.704				132	99.4522	100	83.0653
							SEM	0.31578	0.933005				136	100	100	86.7831		mean Exp1	84h AEL	1.05	0.9	0.82	1.18	0.44	0.55
	Figure S3k												140	100	100	91.7905		mean Exp2	96h AEL	0.18	0.24	0.27	0.14	0.1	0.11
	Pupal achievement upon 20E feeding												143	99.7939	100	95.562		mean Exp3	100h AEL	5.45	4.44	4.24	0	0	0
													148	100	100	97.4957		mean Exp4	112h AEL	0	0	0	2.33	6.81	5.51
		wo/ 20E	w/ 20E					Figure S3d					149	100	100	100
								qRT-PCR ptth at different time points (h AEL; F.C.)					156	100	100	100			mean	1.67	1.395	1.3325	0.9125	1.8375	1.5425
	Apn>	93.3333	73.3333																SEM	1.28068	1.03268	0.984068	0.540854	1.66017	1.32783
		96.6667	83.3333					Apn>		Apn>AdipoR-Ri
		90																Figure S3h
	mean	93.3333	78.3333					mean	SEM	mean	SEM							20E levels in Jha fed animals (pg/ul HL/animal)
	SEM	1.9245	5				68	1	0.09	1.32	0.11
							80	1.4	0.12	1.98	0.18									wo/ Jha		w/ Jha
	>AdipoR-Ri	83.3333	66.6667				96	4.68	1.02	3.94	0.42
		83.3333	73.3333				110	6.63	1.09	7.75	1.16									Hemolymph	Total	Hemolymph	Total
		96.6667
	mean	87.7778	70															mean Exp1		15.4609	13.2654	0	2.4809
	SEM	4.44444	3.33334															mean Exp2		13.037	10.0507	0.00255556	5.8507
																		mean Exp3		3.64389	9.1498	1.43589	5.7525
																		mean Exp4			22.9645	0
	Apn>AdipoR-Ri	46.6667	33.3333
		36.6667	36.6667																mean	10.7139	13.8576	0.359611	4.6947
		50																	SEM	0.951839	3.16152	0.35876	0.292467
	mean	44.4444	35
	SEM	4.00617	1.66667

## Sheet: Figure S4
		Figure S4a					Figure S4b					Figure S4d
		qRT-PCR InR on dissected fat bodies (F.C.)					GFP quantification in untreated tGPH fat bodies (a.u.)					qRT-PCR dilp2 on larval brains (F.C.)
		wo/Jha		w/Jha				Apn>	Apn>AdipoR-Ri				Apn>	>AdipoR-Ri	Apn>AdipoR-Ri
		wo/ Ins	w/ Ins	wo/ Ins	w/ Ins
								61.2857	104.875			Exp1	1.52014	0.898512	1.0931
		2.323	1.293	1.048	1.049			89.1429	124			Exp1	1	0.797471	1.19604
		1	1.328	0.806	0.514			130.714	78.625			Exp1	1.31835	0.904107	1.52327
		1.582	1.267	1.764	0.952			65.375	63.3333			Exp1			1.54012
		1.84646	0.728188	0.726954	0.545701			116.625	74.8571
		1	0.826276	1.3157	0.881645			131	32.5714			Exp2	1.07644	n.a.	0.808327
		1.51887	1.09283	1.08	0.736656			118	56.1429			Exp2	1.11407	n.a.	1.00311
		2.13222	0.561014	0.409316	0.749396			127.143	83.625			Exp2	1	n.a.	0.742775
		1	0.55836	0.939042	0.864737			141.857	69.125
		1.53006	1.0639	1.17438				72	65.7143
								120.143	79.7143			mean	1.1715	0.866697	1.12953
	mean	1.54807	0.96873	1.02927	0.786642			102.714	78.8571			SEM	0.0845134	0.0346507	0.119333
	SEM	0.173847	0.109004	0.135761	0.0710808			140	80.7143
									92.7143			Figure S4e,f
												Circulating Dilp2 levels measurements per 1ul of hemolymph from 10 L3 larvae
							n=	13	14
							mean	108.923	77.4906					gd2HF, dilp2>	gd2HF,dilp2>AdipoR-Ri			gd2HF;+	gd2HF;+/>AdipoR-Ri	gd2HF;+/>AdipoR-TRIP
							SEM	7.83283	5.78478
													Exp 1	82.967	29.7126		Exp 1	125.625	110.33	120.841
													Exp 1	85.2494	104.269		Exp 1		130.989	117.506
													Exp 1	148.14	115.68		Exp 1		139.253	131.714
													Exp 1	70.541	96.661		Exp 1			104.458
													Exp 1	94.8859	69.273
													Exp 1	113.905	85.503
													Exp 2	93.4368	115.787		Exp 2	84.016	56.6147	101.051
													Exp 2	108.869	131.752		Exp 2	93.8746	64.5886	106.415
													Exp 2	167.14	96.6297		Exp 2	96.4842	81.9137	102.211
													Exp 2	92.6386	92.6386		Exp 2		75.3171	117.434
													Exp 2	57.2506	175.654		Exp 2		93.0047
													Exp 2	76.1419	121.375		Exp 2		89.2352
													Exp 3	61.5673	47.9113
													Exp 3	88.7064	94.5837		n=	4	9	8
													Exp 3	134.687	113.425		mean	100	93.4719	112.704
													Exp 3	105.993	150.591		SEM	8.95369	9.47347	3.84167
													Exp 3	95.1023	124.834
													Exp 3	111.005	93.7194
													n=	18	18
													mean	99.3459	103.333
													SEM	6.75773	8.04637
